# Supplementary material for: A Safe and Accessible Cell-Based Spike–ACE2 Binding Assay for Evaluating SARS-CoV-2 Neutralization Activity in Biological Samples Using Flow Cytometry
Source: Methods Protoc. 2025 Sep 8;8(5):104. doi: 10.3390/mps8050104 (PMC12452649; doi:10.3390/mps8050104)
Supplement: Supplementary file 1 [file mps-08-00104-s001.zip]

Archive with 1 entries (1 files):
- mps-3790331-supplementary.xls
