# Supplementary material for: A Safe and Accessible Cell-Based Spike–ACE2 Binding Assay for Evaluating SARS-CoV-2 Neutralization Activity in Biological Samples Using Flow Cytometry
Source: Methods Protoc. 2025 Sep 8;8(5):104. doi: 10.3390/mps8050104 (PMC12452649; doi:10.3390/mps8050104)
Supplement: Supplementary file 1 [file mps-08-00104-s001.zip › mps-3790331-supplementary.xls]

## Sheet: Figure 4A GMFI
Concentration Ab (ng/mL)	VHH66	VHH73	VHH84	A20.1	NRCoV-02	ACE2
3300	849	4002	15488	16627	845
1100	909	5257	15106	11026	873
366.67	962	6333	14111	16140	1027
122.22	1344	7776	14132	16292	1529
40.74	2099	10633	13598	15995	5212
13.58	4603	13056	14186	16929	11576
4.53	11790	14905	15619	16001	16156
1.51	15302	15961	16435	16471	17698
0.5	15520	17119	16055	17645	17891
0.17	17155	15274	16127	16079	16673
14000						1543
4666.67						3038
1555.56						5111
518.52						6680
172.84						13832
57.61						15588
19.2						13407
6.4						14417
2.13						17536
0.71						16657

## Sheet: Figure 4B % Neutralization
ng/mL	VHH66	VHH73	VHH84	A20.1	NRCoV-02	ACE2
3300	99.9	80.2	8.1	0.9	100
1100	99.6	72.3	10.5	36.1	99.8
366.67	99.2	65.5	16.7	4	98.8
122.22	96.8	56.5	16.6	3	95.7
40.74	92.1	38.6	19.9	4.9	72.6
13.58	76.4	23.3	16.3	-1	32.6
4.53	31.3	11.7	7.3	4.9	3.9
1.51	9.3	5.1	2.1	1.9	-5.8
0.5	7.9	-2.1	4.5	-5.4	-7
0.17	-2.4	9.4	4.1	4.4	0.7
14000						95.6
4666.67						86.2
1555.56						73.2
518.52						63.4
172.84						18.5
57.61						7.5
19.2						21.1
6.4						14.8
2.13						-4.8
0.71						0.8
